# Supplementary material for: PD-1-Associated Gene Expression Signature of Neoadjuvant Trastuzumab-Treated Tumors Correlates with Patient Survival in HER2-Positive Breast Cancer
Source: Cancers (Basel). 2019 Oct 15;11(10):1566. doi: 10.3390/cancers11101566 (PMC6826891; doi:10.3390/cancers11101566)
Supplement: Supplementary file 1 [file cancers-11-01566-s001.zip]

Archive with 11 entries (8 files):
- Hendricks et al supplementary files renamed_101419/
- Hendricks et al supplementary files renamed_101419/Table S1_Mutations in Cancer Genes.xlsx
- __MACOSX/
- __MACOSX/Hendricks et al supplementary files renamed_101419/
- __MACOSX/Hendricks et al supplementary files renamed_101419/._Table S1_Mutations in Cancer Genes.xlsx
- Hendricks et al supplementary files renamed_101419/Table S3_Pathway Analysis of 89 Genes.xlsx
- __MACOSX/Hendricks et al supplementary files renamed_101419/._Table S3_Pathway Analysis of 89 Genes.xlsx
- Hendricks et al supplementary files renamed_101419/Table S4_LumosVar Longitudinal Mutations.xlsx
- __MACOSX/Hendricks et al supplementary files renamed_101419/._Table S4_LumosVar Longitudinal Mutations.xlsx
- Hendricks et al supplementary files renamed_101419/Table S2_89 genes.xlsx
- __MACOSX/Hendricks et al supplementary files renamed_101419/._Table S2_89 genes.xlsx
