# Supplementary material for: PD-1-Associated Gene Expression Signature of Neoadjuvant Trastuzumab-Treated Tumors Correlates with Patient Survival in HER2-Positive Breast Cancer
Source: Cancers (Basel). 2019 Oct 15;11(10):1566. doi: 10.3390/cancers11101566 (PMC6826891; doi:10.3390/cancers11101566)
Supplement: Supplementary file 1 [file cancers-11-01566-s001.zip › Hendricks et al supplementary files renamed_101419/Table S1_Mutations in Cancer Genes.xlsx]

## Sheet: Sheet1
Sample ID	Paper (Oncoprint) ID	Gene (HGNC)	Variant Type*	Genomic Position	HGVS	HGVS (cDNA)	Log2 Fold Change	CNV Length	Functional Impact	Tumor Mutant Allele Frequency	Tumor Read Depth	Tumor Mutant Allele Frequency in RNA*	dbSNP Identifier (142)	Maximum Population Allele Freq
SK_BrCa_SK_0001	S2	TAL1	SNV	chr1:47691299	p.Val88Met	c.262G>A	n/a	n/a	MODERATE	0.333	54	0	n/a	0.0002313
SK_BrCa_SK_0001	S2	PHOX2B	SNV	chr4:41748013	p.Ala248_Ala252del	c.741_755delCGCGGCAGCGGCGGC	n/a	n/a	MODERATE	0.428	68	0	n/a	-1
SK_BrCa_SK_0001	S2	PMS2	SNV	chr7:6026459	p.Arg646Met	c.1937G>T	n/a	n/a	MODERATE	0.657	35	0.434783	rs372341850	0.000994036
SK_BrCa_SK_0001	S2	PCSK7	SNV	chr11:117076937	p.Lys712Gln	c.2134A>C	n/a	n/a	MODERATE	0.451	153	0.477231	n/a	3e-05
SK_BrCa_SK_0001	S2	ASPSCR1	SNV	chr17:79974825	p.Ser589Cys	c.1766C>G	n/a	n/a	MODERATE	0.521	118	0.428571	n/a	1.539e-05
SK_BrCa_SK_0001	S2	MDS2	SNV	chr1:23955089	n/a	c.-75+2T>C	n/a	n/a	HIGH	0.053	94	0	n/a	-1
SK_BrCa_SK_0001	S2	ARID1A	SNV	chr1:27056227	p.Pro408Leu	c.1223C>T	n/a	n/a	MODERATE	0.031	253	0	n/a	8.64e-05
SK_BrCa_SK_0001	S2	NFKB2	SNV	chr10:104161625	p.Thr806Met	c.2417C>T	n/a	n/a	MODERATE	0.039	177	0	n/a	0.000269687
SK_BrCa_SK_0002	S3	EML4	SNV	chr2:42490412	p.Lys203Gln	c.607A>C	n/a	n/a	MODERATE	0.429	28	0.531532	rs200273713	0.00144092
SK_BrCa_SK_0002	S3	RAP1GDS1	SNV	chr4:99355213	p.Gly524Cys	c.1570G>T	n/a	n/a	MODERATE	0.402	82	0.414286	n/a	-1
SK_BrCa_SK_0002	S3	PDGFRB	SNV	chr5:149495360	p.Ala1096Val	c.3287C>T	n/a	n/a	MODERATE	0.611	18	0.277778	rs114435947	0.00497018
SK_BrCa_SK_0002	S3	NOTCH1	SNV	chr9:139405111	p.Arg912Trp	c.2734C>T	n/a	n/a	MODERATE	0.475	61	0.591837	rs201620358	0.00350593
SK_BrCa_SK_0002	S3	MLLT6	SNV	chr17:36868121	p.Gly192Arg	c.574G>A	n/a	n/a	MODERATE	0.423	26	0.622222	rs201581348	0.0004302
SK_BrCa_SK_0002	S3	CANT1	SNV	chr17:76993394	p.Arg104Gln	c.311G>A	n/a	n/a	MODERATE	0.431	174	0.35	n/a	0.000116
SK_BrCa_SK_0002	S3	MLLT1	SNV	chr19:6213780	p.Cys479Tyr	c.1436G>A	n/a	n/a	MODERATE	0.495	198	0.441558	n/a	8.7e-05
SK_BrCa_SK_0002	S3	ERCC2	SNV	chr19:45867041	p.Gly360Arg	c.1078G>C	n/a	n/a	MODERATE	0.293	41	0.363636	n/a	-1
SK_BrCa_SK_0002	S3	KIT	SNV	chr4:55597498	p.Asp716Asn	c.2146G>A	n/a	n/a	MODERATE	0.032	246	0	n/a	6.1e-05
SK_BrCa_SK_0002	S3	JAK3	SNV	chr19:17950337	p.Val464Ile	c.1390G>A	n/a	n/a	MODERATE	0.056	125	0	n/a	-1
SK_BrCa_SK_0002	S3	PBX1	CNV	chr1:164152700	n/a	n/a	-1.008	379900	n/a	n/a	n/a	n/a	n/a	n/a
SK_BrCa_SK_0002	S3	EGFR	CNV	chr7:55096650	n/a	n/a	-1.5719	1750	n/a	n/a	n/a	n/a	n/a	n/a
SK_BrCa_SK_0002	S3	BRAF	CNV	chr7:140482500	n/a	n/a	-1.1039	25100	n/a	n/a	n/a	n/a	n/a	n/a
SK_BrCa_SK_0002	S3	FGFR1	CNV	chr8:38306050	n/a	n/a	-1.0004	1400	n/a	n/a	n/a	n/a	n/a	n/a
SK_BrCa_SK_0002	S3	JAK2	CNV	chr9:5044300	n/a	n/a	-1.1518	6200	n/a	n/a	n/a	n/a	n/a	n/a
SK_BrCa_SK_0002	S3	JAK2	CNV	chr9:5056550	n/a	n/a	-1.1301	33200	n/a	n/a	n/a	n/a	n/a	n/a
SK_BrCa_SK_0002	S3	PTEN	CNV	chr10:89625800	n/a	n/a	-1.0089	409100	n/a	n/a	n/a	n/a	n/a	n/a
SK_BrCa_SK_0002	S3	FGFR2	CNV	chr10:123261000	n/a	n/a	-1.0091	800	n/a	n/a	n/a	n/a	n/a	n/a
SK_BrCa_SK_0002	S3	NF1	CNV	chr17:29424750	n/a	n/a	-1.0041	197450	n/a	n/a	n/a	n/a	n/a	n/a
SK_BrCa_SK_0002	S3	ERBB2	CNV	chr17:37627600	n/a	n/a	1.1162	718100	n/a	n/a	n/a	n/a	n/a	n/a
SK_BrCa_SK_0003	S4	TNFRSF14	SNV	chr1:2493137	p.Gly193Arg	c.577G>A	n/a	n/a	MODERATE	0.051	98	0	n/a	0.000364
SK_BrCa_SK_0003	S4	MET	SNV	chr7:116339776	p.Ser213*	c.638C>A	n/a	n/a	HIGH	0.096	157	0	n/a	-1
SK_BrCa_SK_0003	S4	BIRC3	SNV	chr11:102201963	p.Lys439Glu	c.1315A>G	n/a	n/a	MODERATE	0.448	29	0	n/a	1.7e-05
SK_BrCa_SK_0003	S4	BRCA2	SNV	chr13:32911321	p.Lys945fs	c.2834_2835delAA	n/a	n/a	HIGH	0.514	82	0	rs80359356	-1
SK_BrCa_SK_0003	S4	ERBB2	SNV	chr17:37863248	p.Thr27Pro	c.79A>C	n/a	n/a	MODERATE	0.571	275	0.291139	n/a	0.000129
SK_BrCa_SK_0003	S4	BCL3	SNV	chr19:45260618	p.Glu253Asp	c.759G>C	n/a	n/a	MODERATE	0.331	124	0	n/a	0.00119
SK_BrCa_SK_0003	S4	DDB2	SNV	chr11:47259404	p.Arg347His	c.1040G>A	n/a	n/a	MODERATE	0.053	113	0	n/a	1.5e-05
SK_BrCa_SK_0003	S4	MN1	SNV	chr22:28147001	p.Val1289Met	c.3865G>A	n/a	n/a	MODERATE	0.072	69	0	n/a	0.000348
SK_BrCa_SK_0004	S5	NFE2L2	SNV	chr2:178096529	p.Val268Met	c.802G>A	n/a	n/a	MODERATE	0.416	404	0.505618	rs34154613	0.00674218
SK_BrCa_SK_0004	S5	DAXX	SNV	chr6:33289608	p.Ala32Val	c.95C>T	n/a	n/a	MODERATE	0.506	81	0.6875	n/a	-1
SK_BrCa_SK_0004	S5	PCM1	SNV	chr8:17869292	p.Gln1823*	c.5467C>T	n/a	n/a	HIGH	0.097	321	0.0169492	n/a	-1
SK_BrCa_SK_0004	S5	PCSK7	SNV	chr11:117079691	p.Arg538Leu	c.1613G>T	n/a	n/a	MODERATE	0.172	29	0.4	n/a	0.0001597
SK_BrCa_SK_0004	S5	TRIP11	SNV	chr14:92470295	p.Ser1342Phe	c.4025C>T	n/a	n/a	MODERATE	0.07	143	0.0625	n/a	-1
SK_BrCa_SK_0004	S5	MYH11	SNV	chr16:15872688	p.Arg254Cys	c.760C>T	n/a	n/a	MODERATE	0.344	195	0.555556	rs150759461	0.00378
SK_BrCa_SK_0004	S5	MLLT6	SNV	chr17:36861925	p.Glu14Lys	c.40G>A	n/a	n/a	MODERATE	0.091	176	0.06	n/a	-1
SK_BrCa_SK_0004	S5	CLTC	SNV	chr17:57733278	p.Leu287Val	c.859C>G	n/a	n/a	MODERATE	0.025	2034	0.0106589	n/a	-1
SK_BrCa_SK_0004	S5	MLLT6	CNV	chr17:36875650	n/a	n/a	2.5337	90400	n/a	n/a	n/a	n/a	n/a	n/a
SK_BrCa_SK_0004	S5	ERBB2	CNV	chr17:37455350	n/a	n/a	2.1771	478700	n/a	n/a	n/a	n/a	n/a	n/a
SK_BrCa_SK_0004	S5	COL1A1	CNV	chr17:47867200	n/a	n/a	1.4679	2141100	n/a	n/a	n/a	n/a	n/a	n/a
SK_BrCa_SK_0004	S5	HLF	CNV	chr17:52991450	n/a	n/a	1.3065	807150	n/a	n/a	n/a	n/a	n/a	n/a
SK_BrCa_SK_0004	S5	MSI2	CNV	chr17:55028450	n/a	n/a	1.1837	334800	n/a	n/a	n/a	n/a	n/a	n/a
SK_BrCa_SK_0004	S5	CLTC	CNV	chr17:56540000	n/a	n/a	2.9237	2787250	n/a	n/a	n/a	n/a	n/a	n/a
SK_BrCa_SK_0004	S5	BRIP1	CNV	chr17:59384650	n/a	n/a	1.9264	376650	n/a	n/a	n/a	n/a	n/a	n/a
SK_BrCa_SK_0004	S5	BRIP1	CNV	chr17:59820700	n/a	n/a	1.1661	309250	n/a	n/a	n/a	n/a	n/a	n/a
SK_BrCa_SK_0005	S6	NOTCH2	SNV	chr1:120458270	p.Pro2359Ala	c.7075C>G	n/a	n/a	MODERATE	0.412	148	0.570248	rs75831573	0.00755124
SK_BrCa_SK_0005	S6	SMO	SNV	chr7:128829039	p.Leu23dup	c.67_69dupCTG	n/a	n/a	MODERATE	0.312	25	0	rs570242755	-1
SK_BrCa_SK_0005	S6	BRAF	SNV	chr7:140624403	p.Gly30_Ala33del	c.89_100delGCGCCGGCGCCG	n/a	n/a	MODERATE	0.057	75	0	rs397507458	-1
SK_BrCa_SK_0006	S7	PDE4DIP	SNV	chr1:144864199	p.Glu2102Lys	c.6304G>A	n/a	n/a	MODERATE	0.231	26	0	n/a	-1
SK_BrCa_SK_0006	S7	PIK3CA	SNV	chr3:178927980	p.Cys420Arg	c.1258T>C	n/a	n/a	MODERATE	0.067	135	0.333333	rs121913272	-1
SK_BrCa_SK_0006	S7	DICER1	SNV	chr14:95571439	p.Val1080Leu	c.3238G>C	n/a	n/a	MODERATE	0.517	29	0.222222	n/a	-1
SK_BrCa_SK_0006	S7	DICER1	SNV	chr14:95574253	p.Ala872Thr	c.2614G>A	n/a	n/a	MODERATE	0.442	114	0	rs149242330	0.00298211
SK_BrCa_SK_0006	S7	TSHR	SNV	chr14:81554352	p.Glu124Asp	c.372G>T	n/a	n/a	MODERATE	0.424	205	0	rs146496347	0.000226963
SK_BrCa_SK_0006	S7	MET	SNV	chr7:116436021	p.Ala1357Glu	c.4070C>A	n/a	n/a	MODERATE	1	236	0	n/a	-1
SK_BrCa_SK_0006	S7	ZNF331	CNV	chr19:53958650	n/a	n/a	1.0091	81050	n/a	n/a	n/a	n/a	n/a	n/a
SK_BrCa_SK_0007	S9	LPP	SNV	chr3:188327052	p.Ser178Cys	c.533C>G	n/a	n/a	MODERATE	0.536	252	n/a	n/a	-1
SK_BrCa_SK_0007	S9	MET	SNV	chr7:116409831	p.Glu924Lys	c.2770G>A	n/a	n/a	MODERATE	0.53	281	n/a	n/a	8.732e-05
SK_BrCa_SK_0007	S9	TP53	SNV	chr17:7576896	p.Gln317fs	c.949delC	n/a	n/a	HIGH	0.442	133	n/a	n/a	-1
SK_BrCa_SK_0007	S9	COL1A1	SNV	chr17:48263779	p.Pro1302Ser	c.3904C>T	n/a	n/a	MODERATE	0.677	251	n/a	n/a	0.000116
SK_BrCa_SK_0007	S9	CANT1	SNV	chr17:76993149	p.Val186Ile	c.556G>A	n/a	n/a	MODERATE	0.745	259	n/a	rs199516699	0.002082
SK_BrCa_SK_0007	S9	LYL1	SNV	chr19:13211736	p.Arg84Trp	c.250C>T	n/a	n/a	MODERATE	0.519	27	n/a	rs199858890	0.00198413
SK_BrCa_SK_0007	S9	TFE3	SNV	chrX:48891296	p.Glu335Asp	c.1005G>C	n/a	n/a	MODERATE	0.092	120	n/a	n/a	-1
SK_BrCa_SK_0007	S9	KIAA1549	SNV	chr7:138601608	p.Arg922Cys	c.2764C>T	n/a	n/a	MODERATE	0.04	199	n/a	n/a	8.814e-05
SK_BrCa_SK_0007	S9	NCOA2	SNV	chr8:71036166	p.Met1413fs	c.4238_4245delTGACCTCA	n/a	n/a	HIGH	0.026	406	n/a	n/a	-1
SK_BrCa_SK_0007	S9	LIFR	CNV	chr5:38403700	n/a	n/a	1.0365	3107100	n/a	n/a	n/a	n/a	n/a	n/a
SK_BrCa_SK_0007	S9	NCOA2	CNV	chr8:70967450	n/a	n/a	2.1647	527800	n/a	n/a	n/a	n/a	n/a	n/a
SK_BrCa_SK_0007	S9	MYC	CNV	chr8:120576900	n/a	n/a	1.0234	10888850	n/a	n/a	n/a	n/a	n/a	n/a
SK_BrCa_SK_0007	S9	BRCA2	CNV	chr13:31495400	n/a	n/a	1.1024	4530650	n/a	n/a	n/a	n/a	n/a	n/a
SK_BrCa_SK_0007	S9	CDH1	CNV	chr16:68710250	n/a	n/a	1.6114	67550	n/a	n/a	n/a	n/a	n/a	n/a
SK_BrCa_SK_0007	S9	CDH1	CNV	chr16:68789450	n/a	n/a	2.2939	67650	n/a	n/a	n/a	n/a	n/a	n/a
SK_BrCa_SK_0007	S9	CDH1	CNV	chr16:68857600	n/a	n/a	1.7793	285500	n/a	n/a	n/a	n/a	n/a	n/a
SK_BrCa_SK_0007	S9	ERBB2	CNV	chr17:37627800	n/a	n/a	3.8291	271500	n/a	n/a	n/a	n/a	n/a	n/a
SK_BrCa_SK_0008	S10	LPP	SNV	chr3:188327052	p.Ser178Cys	c.533C>G	n/a	n/a	MODERATE	0.591	247	0.46875	n/a	-1
SK_BrCa_SK_0008	S10	MET	SNV	chr7:116409831	p.Glu924Lys	c.2770G>A	n/a	n/a	MODERATE	0.465	312	0.375	n/a	8.732e-05
SK_BrCa_SK_0008	S10	TP53	SNV	chr17:7576896	p.Gln317fs	c.949delC	n/a	n/a	HIGH	0.269	135	0	n/a	-1
SK_BrCa_SK_0008	S10	COL1A1	SNV	chr17:48263779	p.Pro1302Ser	c.3904C>T	n/a	n/a	MODERATE	0.574	195	0.454432	n/a	0.000116
SK_BrCa_SK_0008	S10	CANT1	SNV	chr17:76993149	p.Val186Ile	c.556G>A	n/a	n/a	MODERATE	0.645	203	0.818182	rs199516699	0.002082
SK_BrCa_SK_0008	S10	LYL1	SNV	chr19:13211736	p.Arg84Trp	c.250C>T	n/a	n/a	MODERATE	0.44	25	0.75	rs199858890	0.00198413
SK_BrCa_SK_0008	S10	TFE3	SNV	chrX:48891296	p.Glu335Asp	c.1005G>C	n/a	n/a	MODERATE	0.11	91	0	n/a	-1
SK_BrCa_SK_0008	S10	NCOA2	SNV	chr8:71036166	p.Met1413fs	c.4238_4245delTGACCTCA	n/a	n/a	HIGH	0.02	187	0	n/a	-1
SK_BrCa_SK_0008	S10	FNBP1	SNV	chr9:132662755	n/a	c.1500C>T	n/a	n/a	MODERATE	0.056	88	0	n/a	1.7e-05
SK_BrCa_SK_0008	S10	FGFR3	CNV	chr4:1795900	n/a	n/a	-1.4807	20150	n/a	n/a	n/a	n/a	n/a	n/a
SK_BrCa_SK_0008	S10	HNRNPA2B1	CNV	chr7:26224000	n/a	n/a	1.0635	27450	n/a	n/a	n/a	n/a	n/a	n/a
SK_BrCa_SK_0008	S10	NCOA2	CNV	chr8:70967450	n/a	n/a	1.2587	519850	n/a	n/a	n/a	n/a	n/a	n/a
SK_BrCa_SK_0008	S10	CDH1	CNV	chr16:68592100	n/a	n/a	1.428	563150	n/a	n/a	n/a	n/a	n/a	n/a
SK_BrCa_SK_0008	S10	CBFA2T3	CNV	chr16:88930950	n/a	n/a	-1.0317	356650	n/a	n/a	n/a	n/a	n/a	n/a
SK_BrCa_SK_0008	S10	ERBB2	CNV	chr17:37783550	n/a	n/a	3.1231	115450	n/a	n/a	n/a	n/a	n/a	n/a
SK_BrCa_SK_0008	S10	MLLT1	CNV	chr19:6213700	n/a	n/a	-1.1035	8950	n/a	n/a	n/a	n/a	n/a	n/a
SK_BrCa_SK_0008	S10	MN1	CNV	chr22:28193000	n/a	n/a	-1.1986	15600	n/a	n/a	n/a	n/a	n/a	n/a
SK_BrCa_SK_0009	S11	LCK	SNV	chr1:32751226	p.Arg510His	c.1529G>A	n/a	n/a	MODERATE	0.631	103	0.555556	rs183629101	0.000992063
SK_BrCa_SK_0009	S11	PIK3CA	SNV	chr3:178936095	p.Gln546Arg	c.1637A>G	n/a	n/a	MODERATE	0.13	262	0.25	rs397517201	-1
SK_BrCa_SK_0009	S11	AKAP9	SNV	chr7:91736715	p.Ser3846Phe	c.11537C>T	n/a	n/a	MODERATE	0.446	268	0.555556	n/a	-1
SK_BrCa_SK_0009	S11	JAK2	SNV	chr9:5066739	p.Arg426*	c.1276C>T	n/a	n/a	HIGH	0.055	145	0	n/a	-1
SK_BrCa_SK_0009	S11	GATA3	SNV	chr10:8100721	p.Gly232Val	c.695G>T	n/a	n/a	MODERATE	0.061	165	0.71875	n/a	-1
SK_BrCa_SK_0009	S11	DDB2	SNV	chr11:47256823	p.Cys295Gly	c.883T>G	n/a	n/a	MODERATE	0.477	415	0.7	n/a	-1
SK_BrCa_SK_0009	S11	NUMA1	SNV	chr11:71723951	p.Leu1533Pro	c.4598T>C	n/a	n/a	MODERATE	0.102	98	0	n/a	-1
SK_BrCa_SK_0009	S11	NIN	SNV	chr14:51221305	p.Lys1570Asn	c.4710G>C	n/a	n/a	MODERATE	0.158	57	0.333333	n/a	0.000124
SK_BrCa_SK_0009	S11	FANCA	SNV	chr16:89877455	p.Ser103Leu	c.308C>T	n/a	n/a	MODERATE	0.462	197	0.4	rs147176389	0.00075643
SK_BrCa_SK_0009	S11	TP53	SNV	chr17:7574002	p.Arg342Pro	c.1025G>C	n/a	n/a	MODERATE	0.07	172	0.181818	n/a	-1
SK_BrCa_SK_0009	S11	CLTCL1	SNV	chr22:19178857	p.Pro1428Ser	c.4282C>T	n/a	n/a	MODERATE	0.521	144	0	n/a	0.000116
SK_BrCa_SK_0009	S11	ELF4	SNV	chrX:129205391	p.Arg179Gln	c.536G>A	n/a	n/a	MODERATE	0.1	60	0	n/a	-1
SK_BrCa_SK_0009	S11	MDS2	SNV	chr1:23955089	n/a	c.-75+2T>C	n/a	n/a	HIGH	0.056	144	0	n/a	-1
SK_BrCa_SK_0009	S11	PBX1	SNV	chr1:164761841	p.Ala132_Ala134del	c.393_401delAGCGGCGGC	n/a	n/a	MODERATE	0.043	94	0	n/a	-1
SK_BrCa_SK_0009	S11	WHSC1	SNV	chr4:1961447	p.Ala1079Thr	c.3235G>A	n/a	n/a	MODERATE	0.063	63	0	n/a	0.000269687
SK_BrCa_SK_0009	S11	TET2	SNV	chr4:106156730	p.Arg565Gln	c.1694G>A	n/a	n/a	MODERATE	0.038	206	0	n/a	-1
SK_BrCa_SK_0009	S11	NOTCH1	SNV	chr9:139403417	p.Asp1026Asn	c.3076G>A	n/a	n/a	MODERATE	0.058	87	0	n/a	1.775e-05
SK_BrCa_SK_0009	S11	DDB2	SNV	chr11:47259427	p.Arg355*	c.1063C>T	n/a	n/a	HIGH	0.036	192	0	n/a	-1
SK_BrCa_SK_0009	S11	ATM	SNV	chr11:108199881	p.Ser2408Leu	c.7223C>T	n/a	n/a	MODERATE	0.035	199	0	rs730881315	6.1e-05
SK_BrCa_SK_0009	S11	POU2AF1	SNV	chr11:111225279	p.Ala160Thr	c.478G>A	n/a	n/a	MODERATE	0.081	74	0	n/a	0.0007862
SK_BrCa_SK_0009	S11	NIN	SNV	chr14:51226993	p.Glu661Lys	c.1981G>A	n/a	n/a	MODERATE	0.027	366	0	n/a	8.642e-05
SK_BrCa_SK_0009	S11	FUS	SNV	chr16:31202307	p.Arg474Cys	c.1420C>T	n/a	n/a	MODERATE	0.065	91	0.018018	n/a	-1
SK_BrCa_SK_0009	S11	MLLT1	SNV	chr19:6213103	p.Glu544Lys	c.1630G>A	n/a	n/a	MODERATE	0.041	146	0	n/a	-1
SK_BrCa_SK_0009	S11	FCGR2B	CNV	chr1:161641350	n/a	n/a	-1.0086	35600	n/a	n/a	n/a	n/a	n/a	n/a
SK_BrCa_SK_0009	S11	PTEN	CNV	chr10:89626400	n/a	n/a	1.0185	3000	n/a	n/a	n/a	n/a	n/a	n/a
*SNVs include coding or splice variants identified by two or more variant callers and with a maximum populatio allele frequency of less than or equal to 0.01. CNVs include those with a Log2 fold-change less than -1 or greater than 1.
