# Supplementary material for: PD-1-Associated Gene Expression Signature of Neoadjuvant Trastuzumab-Treated Tumors Correlates with Patient Survival in HER2-Positive Breast Cancer
Source: Cancers (Basel). 2019 Oct 15;11(10):1566. doi: 10.3390/cancers11101566 (PMC6826891; doi:10.3390/cancers11101566)
Supplement: Supplementary file 1 [file cancers-11-01566-s001.zip › Hendricks et al supplementary files renamed_101419/Table S3_Pathway Analysis of 89 Genes.xlsx]

## Sheet: Sheet1
PANTHER
	Reference list	Client Text Box Input
Uniquely Mapped IDS:	20,996 out of 20,996	85 out of 91
Unmapped IDs:	0	4
Multiple mapping information:	0	5
	Homo sapiens (REF)					Client Text Box Input
PANTHER Pathways	#		expected	raw P value	Genes	#			Fold Enrichment			FDR
Histidine biosynthesis	1		0	0.00861	TAT	1			> 100			0.471
p53 pathway	106		0.46	0.0117	RRM2, GTSE1	3			6.53			0.481
De novo purine biosynthesis	48		0.21	0.0197	RRM2	2			9.61			0.647
Tyrosine biosynthesis	1		0	0.00861	TAT	1			> 100			0.706
DAVID
Category	Term	Count	%	PValue	Genes	List Total	Pop Hits	Pop Total	Fold Enrichment	Bonferroni	Benjamini	FDR
KEGG_PATHWAY	hsa04514:Cell adhesion molecules (CAMs)	5	5.88235	0.00276745	CD80, SELL, ICOS, CTLA4, SELE	30	142	6879	8.07394	0.174048	0.174048	2.8191
	hsa04060:Cytokine-cytokine receptor interaction	5	5.88235	0.0180137	CCR4, IL21R, CXCL9, LTB, CXCL10	30	243	6879	4.71811	0.714718	0.465882	17.1031
	hsa00400:Phenylalanine, tyrosine and tryptophan biosynthesis	2	2.35294	0.0209077	IL4I1, TAT	30	5	6879	91.72	0.767282	0.384903	19.5896
	hsa04640:Hematopoietic cell lineage	3	3.52941	0.0514914	MS4A1, KIT, CD5	30	87	6879	7.9069	0.973948	0.598244	42.0443
	hsa05323:Rheumatoid arthritis	3	3.52941	0.0525537	CD80, CTLA4, LTB	30	88	6879	7.81705	0.975886	0.525262	42.7105
	hsa00360:Phenylalanine metabolism	2	2.35294	0.0693786	IL4I1, TAT	30	17	6879	26.9765	0.992996	0.562589	52.3811
	hsa04620:Toll-like receptor signaling pathway	3	3.52941	0.0729562	CD80, CXCL9, CXCL10	30	106	6879	6.48962	0.994631	0.526083	54.2366
