# Supplementary material for: PD-1-Associated Gene Expression Signature of Neoadjuvant Trastuzumab-Treated Tumors Correlates with Patient Survival in HER2-Positive Breast Cancer
Source: Cancers (Basel). 2019 Oct 15;11(10):1566. doi: 10.3390/cancers11101566 (PMC6826891; doi:10.3390/cancers11101566)
Supplement: Supplementary file 1 [file cancers-11-01566-s001.zip › Hendricks et al supplementary files renamed_101419/Table S2_89 genes.xlsx]

## Sheet: Sheet1
	gene	gene_id
	ABCA12	ENSG00000144452
	ADAM19	ENSG00000135074
	ALPK2	ENSG00000198796
	AQP7P1	ENSG00000186466
	ASPM	ENSG00000066279
	BMPER	ENSG00000164619
	BZRAP1-AS1	ENSG00000265148
	C11orf21	ENSG00000110665
	CACNA1G	ENSG00000006283
	CASC5	ENSG00000137812
	CCDC64	ENSG00000135127
	CCDC85A	ENSG00000055813
	CCR4	ENSG00000183813
	CD300LG	ENSG00000161649
	CD5	ENSG00000110448
	CD80	ENSG00000121594
	CTLA4	ENSG00000163599
	CXCL10	ENSG00000169245
	CXCL9	ENSG00000138755
	CYP4Z2P	ENSG00000154198
	DAPP1	ENSG00000070190
	DLGAP5	ENSG00000126787
	EGFLAM	ENSG00000164318
	EREG	ENSG00000124882
	ERMN	ENSG00000136541
	FCRL1	ENSG00000163534
	FCRL3	ENSG00000160856
	GCSAM	ENSG00000174500
	GPR171	ENSG00000174946
	GPT	ENSG00000167701
	GTSE1	ENSG00000075218
	HAP1	ENSG00000173805
	HLF	ENSG00000108924
	HPSE2	ENSG00000172987
	ICOS	ENSG00000163600
	IDO1	ENSG00000131203
	IGHG1	ENSG00000211896
	IL21R	ENSG00000103522
	IL4I1	ENSG00000104951
	IRX1	ENSG00000170549
	KIF18B	ENSG00000186185
	KIT	ENSG00000157404
	LGALS2	ENSG00000100079
	LIMD2	ENSG00000136490
	LINC00961	ENSG00000235387
	LRP8	ENSG00000157193
	LTB	ENSG00000227507
	MATN2	ENSG00000132561
	MCOLN2	ENSG00000153898
	MKI67	ENSG00000148773
	MS4A1	ENSG00000156738
	MYBL2	ENSG00000101057
	NCAPG	ENSG00000109805
	PAQR6	ENSG00000160781
	PKMYT1	ENSG00000127564
	PLEKHG7	ENSG00000187510
	POLQ	ENSG00000051341
	PPP1R14A	ENSG00000167641
	RASGRF1	ENSG00000058335
	RRM2	ENSG00000171848
	RTKN2	ENSG00000182010
	S100A1	ENSG00000160678
	S100A9	ENSG00000163220
	SAA2	ENSG00000134339
	SALL4	ENSG00000101115
	SAMD5	ENSG00000203727
	SBK1	ENSG00000188322
	SCML4	ENSG00000146285
	SELE	ENSG00000007908
	SELL	ENSG00000188404
	SFRP1	ENSG00000104332
	SGOL1	ENSG00000129810
	SLC23A1	ENSG00000170482
	SLC44A5	ENSG00000137968
	SLCO5A1	ENSG00000137571
	SPIB	ENSG00000269404
	SPOCD1	ENSG00000134668
	TAT	ENSG00000198650
	TFCP2L1	ENSG00000115112
	TICRR	ENSG00000140534
	TNNI2	ENSG00000130598
	TOX3	ENSG00000103460
	TPX2	ENSG00000088325
	TRDN	ENSG00000186439
	TROAP	ENSG00000135451
	UHRF1	ENSG00000034063
	USP6	ENSG00000129204
	VIT	ENSG00000205221
	XIRP1	ENSG00000168334
